# Supplementary material for: Combinatorial drug screening of mammary cells with induced mesenchymal transformation to identify drug combinations for triple-negative breast cancer
Source: Oncotarget. 2019 Aug 6;10(47):4822–39. doi: 10.18632/oncotarget.27104 (PMC6690678; doi:10.18632/oncotarget.27104)
Supplement: Supplementary file 2 [file oncotarget-10-4822-s002.xlsx]

## Sheet: Sheet1
Drug 1	Drug 2	Combination ID	% Effect Drug 1	% Effect Drug 2	Actual Combination % GI	% as decimal Difference (Bliss - Actual)	% StDev	Ratio (Drug1/Drug2)	Log2 Ratio
Stattic, 0.947uM (Hi)	FAK Inhibitor 14, 0.5844uM (Low)	1	37.2005	45.7939	98.2786	-0.323198	0.320441	0.812347	-0.299831
CIP 13-74, 0.0089uM (Low)	Eriocalyxin B, 0.443uM (Hi)	2	15.9665	74.3407	96.1586	-0.17721	0.44633	0.214774	-2.21911
BMS 536924, 0.0124uM (Low)	Eriocalyxin B, 0.443uM (Hi)	3	22.4384	74.3407	95.6151	-0.155169	2.10581	0.301832	-1.72818
FAK Inhibitor 14, 0.7198uM (Med)	FAK Inhibitor 14, 0.5844uM (Low)	4	42.1901	45.7939	95.3329	-0.266694	0.404911	0.921305	-0.118249
Tylophorine, 0.542uM (Hi)	Triptolide, 0.0043uM (Med)	5	71.4341	27.8648	95.2533	-0.158594	0.36718	2.56359	1.35817
Triapine, 0.3279uM (Low)	AZD-7762, 0.0777uM (Low)	6	24.0113	17.4485	95.1778	-0.579076	0.716194	1.37613	0.460612
Triapine, 1.4454uM (Med)	Simvastatin, 4.7441uM (Med)	7	38.0186	66.9193	94.89	-0.153939	1.27352	0.568126	-0.815718
AZD-7762, 0.0777uM (Low)	Obatoclax, 0.807uM (Hi)	8	17.4485	59.5087	94.8194	-0.282456	0.698819	0.293209	-1.77
Tylophorine, 0.1409uM (Low)	Triptolide, 0.009uM (Hi)	9	37.4696	56.3521	94.6279	-0.219212	0.242984	0.664919	-0.588749
Eriocalyxin B, 0.443uM (Hi)	Eriocalyxin B, 0.2105uM (Med)	10	74.3407	17.6381	94.5538	-0.156873	1.86759	4.21478	2.07546
Bosutinib, 1.537uM (Med)	Obatoclax, 0.807uM (Hi)	11	28.2431	59.5087	89.6648	-0.187201	1.11387	0.474604	-1.0752
Vorinostat, 0.6812uM (Med)	FAK Inhibitor 14, 0.7198uM (Med)	12	24.2434	42.1901	88.8519	-0.326466	3.52708	0.574624	-0.799311
AZD-7762, 0.0777uM (Low)	Bosutinib, 1.537uM (Med)	13	17.4485	28.2431	88.2953	-0.475317	1.3634	0.617797	-0.694795
Stattic, 0.947uM (Hi)	Eriocalyxin B, 0.2105uM (Med)	14	37.2005	17.6381	87.6006	-0.393234	1.23868	2.1091	1.07663
Triapine, 0.3279uM (Low)	Bosutinib, 1.537uM (Med)	15	24.0113	28.2431	87.3463	-0.418734	1.8094	0.850167	-0.234183
Obatoclax, 0.807uM (Hi)	Flavopiridol, 0.228uM (Hi)	16	59.5087	30.4004	86.8386	-0.150204	1.59861	1.9575	0.969012
Triapine, 0.3279uM (Low)	Triptolide, 0.009uM (Hi)	17	24.0113	56.3521	86.6868	-0.198543	2.20878	0.426095	-1.23075
Sunitinib, 1.2769uM (Med)	FAK Inhibitor 14, 0.7198uM (Med)	18	28.9471	42.1901	86.2624	-0.27338	6.86045	0.686111	-0.543486
Bosutinib, 1.537uM (Med)	Topotecan, 0.1987uM (Med)	19	28.2431	45.769	83.16	-0.220745	2.37157	0.617079	-0.696473
Triapine, 1.4454uM (Med)	FAK Inhibitor 14, 0.7198uM (Med)	20	38.0186	42.1901	83.0496	-0.18881	1.03634	0.901124	-0.150202
Bosutinib, 1.537uM (Med)	Obatoclax, 0.4733uM (Med)	21	28.2431	25.2394	82.7714	-0.364173	1.98514	1.11901	0.16222
AZD-7762, 0.0777uM (Low)	FAK Inhibitor 14, 0.7198uM (Med)	22	17.4485	42.1901	81.7393	-0.294622	8.8695	0.413568	-1.2738
Bosutinib, 1.537uM (Med)	Obatoclax, 0.2343uM (Low)	23	28.2431	24.0773	81.4688	-0.359486	3.34375	1.17302	0.230228
Paclitaxel, 0.005uM (Hi)	Stattic, 0.947uM (Hi)	24	40.4304	37.2005	80.4286	-0.17838	10.2217	1.08682	0.120117
AZD-7762, 0.0777uM (Low)	Triptolide, 0.009uM (Hi)	25	17.4485	56.3521	80.0389	-0.160709	1.33435	0.309634	-1.69137
Paclitaxel, 0.005uM (Hi)	Obatoclax, 0.4733uM (Med)	26	40.4304	25.2394	79.7752	-0.243098	14.226	1.60188	0.679762
Paclitaxel, 0.005uM (Hi)	Obatoclax, 0.2343uM (Low)	27	40.4304	24.0773	79.5327	-0.247596	12.9325	1.6792	0.74777
AZD-7762, 0.0777uM (Low)	Stattic, 0.947uM (Hi)	28	17.4485	37.2005	79.3587	-0.312006	1.37635	0.469039	-1.09222
CIP 13-74, 0.0089uM (Low)	Tylophorine, 0.3182uM (Med)	29	15.9665	48.0652	79.0775	-0.227202	5.06834	0.332184	-1.58995
Paclitaxel, 0.005uM (Hi)	AZD-7762, 0.0777uM (Low)	30	40.4304	17.4485	78.5035	-0.276791	8.28939	2.31713	1.21234
Paclitaxel, 0.005uM (Hi)	PD173074, 3.0372uM (Med)	31	40.4304	35.4451	78.1497	-0.166048	5.54937	1.14065	0.189857
Stattic, 0.947uM (Hi)	Bosutinib, 1.537uM (Med)	32	37.2005	28.2431	77.9122	-0.229751	2.13457	1.31716	0.397425
Vorinostat, 0.6812uM (Med)	FAK Inhibitor 14, 0.5844uM (Low)	33	24.2434	45.7939	76.402	-0.174667	4.52184	0.529404	-0.91756
Triapine, 0.3279uM (Low)	FAK Inhibitor 14, 0.7198uM (Med)	34	24.0113	42.1901	75.5992	-0.195282	16.4195	0.569122	-0.81319
Triapine, 1.4454uM (Med)	PD173074, 3.0372uM (Med)	35	38.0186	35.4451	74.9925	-0.150046	0.874963	1.07261	0.101119
AZD-7762, 0.0777uM (Low)	Topotecan, 0.1987uM (Med)	36	17.4485	45.769	74.8828	-0.196513	5.37858	0.38123	-1.39127
Paclitaxel, 0.005uM (Hi)	Bosutinib, 1.537uM (Med)	37	40.4304	28.2431	73.8696	-0.166149	15.7304	1.43151	0.517542
Paclitaxel, 0.005uM (Hi)	Dovitinib, 0.3859uM (Low)	38	40.4304	25.8849	73.1415	-0.172916	13.7411	1.56193	0.643333
Triapine, 0.3279uM (Low)	Triptolide, 0.0043uM (Med)	39	24.0113	27.8648	72.5825	-0.27397	2.45348	0.861708	-0.214729
Eriocalyxin B, 0.2105uM (Med)	BGT 226, 0.0046uM (Med)	40	17.6381	22.9243	72.5234	-0.360044	1.75248	0.769407	-0.378181
Eriocalyxin B, 0.2105uM (Med)	Simvastatin, 2.5013uM (Low)	41	17.6381	40.371	72.4777	-0.215893	2.04529	0.436901	-1.19462
Tozasertib, 4.967uM (Hi)	Vorinostat, 0.6812uM (Med)	42	39.5317	24.2434	71.6757	-0.174844	4.55731	1.63061	0.705416
Tozasertib, 2.4443uM (Med)	Obatoclax, 0.4733uM (Med)	43	29.6665	25.2394	70.6015	-0.231833	2.52485	1.1754	0.233156
Triapine, 0.3279uM (Low)	BGT 226, 0.043uM (Hi)	44	24.0113	33.8156	70.594	-0.208866	5.27375	0.710067	-0.493972
Eriocalyxin B, 0.2105uM (Med)	Vorinostat, 0.6812uM (Med)	45	17.6381	24.2434	70.5404	-0.32935	6.62534	0.727541	-0.458899
AZD-7762, 0.0777uM (Low)	Obatoclax, 0.2343uM (Low)	46	17.4485	24.0773	70.0669	-0.327423	11.5951	0.724688	-0.464567
CIP 13-74, 0.0089uM (Low)	Stattic, 0.947uM (Hi)	47	15.9665	37.2005	69.8552	-0.226278	3.20158	0.4292	-1.22028
AZD-7762, 0.0777uM (Low)	Obatoclax, 0.4733uM (Med)	48	17.4485	25.2394	69.6294	-0.313454	13.598	0.69132	-0.532575
Triapine, 0.3279uM (Low)	Tylophorine, 0.1409uM (Low)	49	24.0113	37.4696	68.831	-0.16347	4.72781	0.640822	-0.642004
PD173074, 3.0372uM (Med)	Obatoclax, 0.4733uM (Med)	50	35.4451	25.2394	68.7619	-0.170236	3.54663	1.40435	0.489906
BMS 536924, 0.0124uM (Low)	Tylophorine, 0.1409uM (Low)	51	22.4384	37.4696	68.6904	-0.1719	1.73648	0.598844	-0.739748
Eriocalyxin B, 0.2105uM (Med)	Obatoclax, 0.4733uM (Med)	52	17.6381	25.2394	68.4592	-0.300335	4.9774	0.698832	-0.516983
Triapine, 0.3279uM (Low)	Bosutinib, 0.5059uM (Low)	53	24.0113	28.9261	68.4005	-0.224086	6.04448	0.830093	-0.268655
BMS 536924, 0.0124uM (Low)	Stattic, 0.947uM (Hi)	54	22.4384	37.2005	68.3784	-0.170866	12.2934	0.603175	-0.729352
AZD-7762, 0.0777uM (Low)	Mitomycin C, 0.966uM (Hi)	55	17.4485	30.6964	67.8954	-0.251066	5.29195	0.568423	-0.814964
Trichostatin A, 0.268uM (Hi)	FAK Inhibitor 14, 0.7198uM (Med)	56	15.9076	42.1901	67.249	-0.158627	9.63591	0.377046	-1.40719
Eriocalyxin B, 0.2105uM (Med)	BGT 226, 0.043uM (Hi)	57	17.6381	33.8156	67.0848	-0.215955	3.11124	0.521597	-0.938992
Stattic, 0.947uM (Hi)	BGT 226, 0.0046uM (Med)	58	37.2005	22.9243	66.6599	-0.15063	0.986787	1.62276	0.698447
Triapine, 1.4454uM (Med)	AZD-7762, 0.0777uM (Low)	59	38.0186	17.4485	64.8673	-0.160339	0.399706	2.1789	1.1236
BGT 226, 0.043uM (Hi)	BGT 226, 0.0046uM (Med)	60	33.8156	22.9243	64.717	-0.157291	1.07707	1.4751	0.560811
Triapine, 0.3279uM (Low)	Eriocalyxin B, 0.2105uM (Med)	61	24.0113	17.6381	63.8684	-0.264541	12.6593	1.36133	0.44502
Bosutinib, 1.537uM (Med)	PX 12, 5.6432uM (Med)	62	28.2431	26.5981	62.8018	-0.154727	5.69759	1.06185	0.0865756
BGT 226, 0.0046uM (Med)	JK 184, 0.011uM (Hi)	63	22.9243	26.0036	62.6259	-0.196592	10.3459	0.881582	-0.181834
Vorinostat, 0.6812uM (Med)	Flavopiridol, 0.228uM (Hi)	64	24.2434	30.4004	62.5146	-0.152409	3.71114	0.797472	-0.326494
Trichostatin A, 0.268uM (Hi)	AZD-7762, 0.0777uM (Low)	65	15.9076	17.4485	62.031	-0.314505	3.89886	0.911689	-0.133386
Bosutinib, 1.537uM (Med)	Eriocalyxin B, 0.2105uM (Med)	66	28.2431	17.6381	61.9712	-0.210715	2.43241	1.60125	0.679202
Eriocalyxin B, 0.0957uM (Low)	BGT 226, 0.043uM (Hi)	67	17.682	33.8156	61.7907	-0.162724	3.97944	0.522894	-0.93541
Eriocalyxin B, 0.2105uM (Med)	JK 184, 0.011uM (Hi)	68	17.6381	26.0036	61.1107	-0.220556	1.42198	0.678295	-0.560015
AZD-7762, 0.0777uM (Low)	Bosutinib, 0.5059uM (Low)	69	17.4485	28.9261	60.7884	-0.194609	6.64413	0.60321	-0.729267
Eriocalyxin B, 0.2105uM (Med)	MK-2206, 5.476uM (Hi)	70	17.6381	27.0188	60.784	-0.208926	6.80527	0.652808	-0.615269
BGT 226, 0.0046uM (Med)	Obatoclax, 0.4733uM (Med)	71	22.9243	25.2394	60.5259	-0.181481	5.05501	0.908273	-0.138802
AZD-7762, 0.0777uM (Low)	Flavopiridol, 0.228uM (Hi)	72	17.4485	30.4004	60.4243	-0.178798	4.62686	0.573957	-0.800985
Eriocalyxin B, 0.2105uM (Med)	Obatoclax, 0.2343uM (Low)	73	17.6381	24.0773	60.4237	-0.229551	2.74775	0.732563	-0.448975
Eriocalyxin B, 0.2105uM (Med)	Triptolide, 0.0043uM (Med)	74	17.6381	27.8648	60.2217	-0.196335	1.49156	0.632988	-0.659749
Daunorubicin, 0.0069uM (Low)	Obatoclax, 0.4733uM (Med)	75	16.3994	25.2394	59.7252	-0.222255	25.5347	0.649754	-0.622034
BGT 226, 0.0046uM (Med)	Vorinostat, 0.6812uM (Med)	76	22.9243	24.2434	58.8303	-0.172202	7.30138	0.945587	-0.0807178
Obatoclax, 0.4733uM (Med)	Vinblastine, 0.006uM (Hi)	77	25.2394	22.3629	57.5424	-0.155843	3.29197	1.12863	0.17457
Eriocalyxin B, 0.2105uM (Med)	Eriocalyxin B, 0.0957uM (Low)	78	17.6381	17.682	53.3318	-0.211305	4.77618	0.99752	-0.00358201
CIP 13-74, 0.0089uM (Low)	Eriocalyxin B, 0.0957uM (Low)	79	15.9665	17.682	53.2044	-0.223791	10.4806	0.902981	-0.147233
CIP 13-74, 0.122uM (Hi)	Eriocalyxin B, 0.0957uM (Low)	80	18.3013	17.682	50.4988	-0.177516	10.1338	1.03502	0.0496644
AZD-7762, 0.0777uM (Low)	Eriocalyxin B, 0.2105uM (Med)	81	17.4485	17.6381	49.8934	-0.178844	3.0466	0.98925	-0.0155926
CIP 13-74, 0.122uM (Hi)	Eriocalyxin B, 0.2105uM (Med)	82	18.3013	17.6381	49.1591	-0.164477	9.01019	1.0376	0.0532464
Tozasertib, 0.7886uM (Low)	AZD-7762, 0.0777uM (Low)	83	15.766	17.4485	45.7067	-0.152432	5.96006	0.903572	-0.146289
