# Supplementary material for: Combinatorial drug screening of mammary cells with induced mesenchymal transformation to identify drug combinations for triple-negative breast cancer
Source: Oncotarget. 2019 Aug 6;10(47):4822–39. doi: 10.18632/oncotarget.27104 (PMC6690678; doi:10.18632/oncotarget.27104)
Supplement: Supplementary file 3 [file oncotarget-10-4822-s003.xlsx]

## Sheet: Sheet1
Drug 1	Drug 2	Combination ID	% Effect Drug 1	% Effect Drug 2	Actual Combination % GI	% as decimal Difference (Bliss - Actual)	StDev	Ratio (Drug1/Drug2)	Log2 Ratio
Tamoxifen, 8.224uM (Hi)	Simvastatin, 9.505uM (Hi)	1	30.4665	42.6569	99.1743	-0.39047	0.121624	0.714222	-0.485556
Obatoclax, 0.807uM (Hi)	Flavopiridol, 0.228uM (Hi)	2	45.0994	67.739	99.0977	-0.168092	0.324563	0.665783	-0.586877
Tylophorine, 0.542uM (Hi)	Triptolide, 0.0043uM (Med)	3	71.7924	21.4646	97.3762	-0.195292	0.952558	3.34469	1.74187
Obatoclax, 0.807uM (Hi)	Simvastatin, 9.505uM (Hi)	4	45.0994	42.6569	97.3217	-0.288034	1.04113	1.05726	0.0803308
Vorinostat, 1.468uM (Hi)	Flavopiridol, 0.168uM (Med)	5	46.7293	40.2939	96.0456	-0.278515	0.499375	1.15971	0.213765
BMS 536924, 2.01uM (Hi)	Simvastatin, 9.505uM (Hi)	6	34.4316	42.6569	95.4883	-0.330872	0.485035	0.807176	-0.309045
Lapatinib, 5.504uM (Hi)	Simvastatin, 9.505uM (Hi)	7	62.2385	42.6569	95.0246	-0.166782	4.43319	1.45905	0.545029
Tamoxifen, 8.224uM (Hi)	Flavopiridol, 0.228uM (Hi)	8	30.4665	67.739	94.3097	-0.167419	0.811737	0.449763	-1.15276
Simvastatin, 9.505uM (Hi)	Flavopiridol, 0.168uM (Med)	9	42.6569	40.2939	93.8837	-0.28121	0.689978	1.05864	0.082217
FAK Inhibitor 14, 0.929uM (Hi)	Flavopiridol, 0.228uM (Hi)	10	29.1012	67.739	93.3342	-0.162068	1.58578	0.429608	-1.21891
Bosutinib, 5.176uM (Hi)	PD173074, 3.0372uM (Med)	11	71.5836	20.0702	93.2802	-0.159934	0.972146	3.56666	1.83457
Tamoxifen, 8.224uM (Hi)	Simvastatin, 4.7441uM (Med)	12	30.4665	37.8842	93.132	-0.363233	2.77653	0.804199	-0.314375
Lapatinib, 5.504uM (Hi)	FAK Inhibitor 14, 0.929uM (Hi)	13	62.2385	29.1012	90.7292	-0.175017	0.722567	2.13869	1.09673
Tamoxifen, 8.224uM (Hi)	Obatoclax, 0.807uM (Hi)	14	30.4665	45.0994	90.6991	-0.288734	2.15552	0.67554	-0.565887
Obatoclax, 0.807uM (Hi)	PX 12, 11.38uM (Hi)	15	45.0994	38.824	90.1756	-0.237616	2.85431	1.16164	0.21616
Eriocalyxin B, 0.443uM (Hi)	FAK Inhibitor 14, 0.929uM (Hi)	16	27.4716	29.1012	90.0906	-0.415124	1.28752	0.944001	-0.0831392
Mitomycin C, 0.966uM (Hi)	Simvastatin, 9.505uM (Hi)	17	39.7224	42.6569	89.9954	-0.245605	0.809787	0.931207	-0.102826
Tamoxifen, 8.224uM (Hi)	Topotecan, 0.1987uM (Med)	18	30.4665	62.9632	89.3831	-0.151361	0.80498	0.483877	-1.04729
Tozasertib, 0.7886uM (Low)	Simvastatin, 9.505uM (Hi)	19	22.5215	42.6569	88.8699	-0.332985	0.716639	0.52797	-0.921473
Lapatinib, 2.6633uM (Med)	Tozasertib, 4.967uM (Hi)	20	39.9581	43.2394	88.0537	-0.221339	2.00717	0.924114	-0.113858
Sunitinib, 3.490uM (Hi)	Flavopiridol, 0.168uM (Med)	21	50.856	40.2939	88.0286	-0.173706	2.27612	1.26213	0.335856
Tozasertib, 4.967uM (Hi)	Simvastatin, 9.505uM (Hi)	22	43.2394	42.6569	87.7035	-0.202518	1.06622	1.01366	0.0195669
Tamoxifen, 8.224uM (Hi)	Dovitinib, 2.74uM (Hi)	23	30.4665	40.2089	87.467	-0.290418	4.12162	0.757706	-0.400291
FAK Inhibitor 14, 0.929uM (Hi)	Flavopiridol, 0.168uM (Med)	24	29.1012	40.2939	86.9245	-0.292554	3.59911	0.722223	-0.469483
Daunorubicin, 0.094uM (Hi)	Simvastatin, 9.505uM (Hi)	25	32.9101	42.6569	86.8762	-0.253477	0.349811	0.771507	-0.374248
Lapatinib, 5.504uM (Hi)	BGT 226, 0.043uM (Hi)	26	62.2385	23.4929	86.3629	-0.152531	5.32657	2.64925	1.40558
Lapatinib, 2.6633uM (Med)	Tozasertib, 2.4443uM (Med)	27	39.9581	25.0065	86.1129	-0.311404	2.68904	1.59791	0.676185
Eriocalyxin B, 0.443uM (Hi)	Flavopiridol, 0.168uM (Med)	28	27.4716	40.2939	86	-0.293039	4.44751	0.68178	-0.552622
Vorinostat, 1.468uM (Hi)	Simvastatin, 9.505uM (Hi)	29	46.7293	42.6569	85.791	-0.163381	1.10641	1.09547	0.131548
BMS 536924, 2.01uM (Hi)	Simvastatin, 4.7441uM (Med)	30	34.4316	37.8842	85.6522	-0.263805	4.56173	0.908864	-0.137864
Triptolide, 0.009uM (Hi)	Flavopiridol, 0.168uM (Med)	31	37.2599	40.2939	85.4035	-0.228632	1.70265	0.924702	-0.112939
Simvastatin, 4.7441uM (Med)	Flavopiridol, 0.168uM (Med)	32	37.8842	40.2939	85.3139	-0.224008	4.6144	0.940198	-0.088964
MK-2206, 5.476uM (Hi)	Flavopiridol, 0.168uM (Med)	33	34.5513	40.2939	85.1599	-0.242367	2.68106	0.857481	-0.221823
Eriocalyxin B, 0.443uM (Hi)	MK-2206, 5.476uM (Hi)	34	27.4716	34.5513	84.6887	-0.321576	0.935722	0.795096	-0.3308
Obatoclax, 0.807uM (Hi)	Simvastatin, 2.5013uM (Low)	35	45.0994	23.0585	83.9609	-0.262022	2.41089	1.95587	0.967811
PD173074, 3.0372uM (Med)	Flavopiridol, 0.168uM (Med)	36	20.0702	40.2939	83.2132	-0.309362	1.98719	0.498095	-1.00551
Tylophorine, 0.3182uM (Med)	Simvastatin, 9.505uM (Hi)	37	27.6933	42.6569	82.2424	-0.237053	0.89448	0.649212	-0.623239
Eriocalyxin B, 0.443uM (Hi)	Simvastatin, 9.505uM (Hi)	38	27.4716	42.6569	81.5059	-0.230959	2.32634	0.644013	-0.634839
Paclitaxel, 0.005uM (Hi)	Simvastatin, 9.505uM (Hi)	39	23.8317	42.6569	81.4865	-0.251638	3.73846	0.558684	-0.839896
Tozasertib, 2.4443uM (Med)	Simvastatin, 9.505uM (Hi)	40	25.0065	42.6569	81.2024	-0.24206	1.93921	0.586224	-0.770476
BGT 226, 0.043uM (Hi)	Simvastatin, 9.505uM (Hi)	41	23.4929	42.6569	81.1788	-0.250504	1.54556	0.550741	-0.860555
BMS 536924, 2.01uM (Hi)	Tylophorine, 0.3182uM (Med)	42	34.4316	27.6933	81.1639	-0.285742	0.680366	1.24332	0.314195
Lapatinib, 2.6633uM (Med)	Flavopiridol, 0.168uM (Med)	43	39.9581	40.2939	81.1297	-0.169784	0.781142	0.991666	-0.0120737
Simvastatin, 4.7441uM (Med)	PX 12, 11.38uM (Hi)	44	37.8842	38.824	80.7747	-0.187746	5.51131	0.975794	-0.0353514
Lapatinib, 2.6633uM (Med)	FAK Inhibitor 14, 0.929uM (Hi)	45	39.9581	29.1012	80.4104	-0.229794	0.682097	1.37307	0.457409
Tamoxifen, 8.224uM (Hi)	Tylophorine, 0.3182uM (Med)	46	30.4665	27.6933	80.3669	-0.306442	0.878271	1.10014	0.137683
Tamoxifen, 8.224uM (Hi)	Tozasertib, 4.967uM (Hi)	47	30.4665	43.2394	80.2881	-0.197558	6.15234	0.7046	-0.505123
Obatoclax, 0.807uM (Hi)	FAK Inhibitor 14, 0.929uM (Hi)	48	45.0994	29.1012	80.1094	-0.190332	1.91895	1.54974	0.632031
Dovitinib, 2.74uM (Hi)	Lapatinib, 2.6633uM (Med)	49	40.2089	39.9581	79.9881	-0.158879	3.02011	1.00628	0.00902507
MK-2206, 5.476uM (Hi)	Obatoclax, 0.807uM (Hi)	50	34.5513	45.0994	79.9189	-0.158506	1.99785	0.766113	-0.38437
Lapatinib, 2.6633uM (Med)	Simvastatin, 2.5013uM (Low)	51	39.9581	23.0585	79.6999	-0.25897	3.04468	1.7329	0.79319
Lapatinib, 2.6633uM (Med)	Tylophorine, 0.3182uM (Med)	52	39.9581	27.6933	79.6159	-0.230301	0.452536	1.44288	0.528949
Tylophorine, 0.3182uM (Med)	Tozasertib, 4.967uM (Hi)	53	27.6933	43.2394	79.5831	-0.206248	1.086	0.640466	-0.642806
Simvastatin, 9.505uM (Hi)	FAK Inhibitor 14, 0.929uM (Hi)	54	42.6569	29.1012	79.4971	-0.201527	1.42908	1.46581	0.5517
Tylophorine, 0.3182uM (Med)	Triptolide, 0.009uM (Hi)	55	27.6933	37.2599	79.1666	-0.245319	4.66349	0.743249	-0.428083
Tozasertib, 4.967uM (Hi)	FAK Inhibitor 14, 0.929uM (Hi)	56	43.2394	29.1012	78.9138	-0.191564	1.98981	1.48583	0.571267
BMS 536924, 2.01uM (Hi)	Lapatinib, 2.6633uM (Med)	57	34.4316	39.9581	78.1886	-0.175571	1.2558	0.861693	-0.214754
Tozasertib, 4.967uM (Hi)	Tozasertib, 2.4443uM (Med)	58	43.2394	25.0065	78.1379	-0.207047	3.1194	1.72913	0.790043
Tamoxifen, 8.224uM (Hi)	Bosutinib, 0.5059uM (Low)	59	30.4665	45.9415	78.0448	-0.156336	1.7468	0.663158	-0.592575
Tylophorine, 0.3182uM (Med)	MK-2206, 5.476uM (Hi)	60	27.6933	34.5513	77.9181	-0.252419	0.51266	0.801514	-0.3192
BGT 226, 0.043uM (Hi)	Sunitinib, 3.490uM (Hi)	61	23.4929	50.856	77.5093	-0.15108	2.09612	0.461949	-1.11419
Tozasertib, 2.4443uM (Med)	Obatoclax, 0.807uM (Hi)	62	25.0065	45.0994	77.2603	-0.184321	0.92328	0.554475	-0.850807
Tamoxifen, 8.224uM (Hi)	MK-2206, 5.476uM (Hi)	63	30.4665	34.5513	77.1165	-0.226253	6.1063	0.881776	-0.181517
Tylophorine, 0.3182uM (Med)	PX 12, 11.38uM (Hi)	64	27.6933	38.824	76.7362	-0.209705	2.12953	0.713305	-0.48741
Tylophorine, 0.3182uM (Med)	Mitomycin C, 0.3511uM (Med)	65	27.6933	31.5041	76.4823	-0.260094	1.83196	0.87904	-0.185999
Lapatinib, 2.6633uM (Med)	BGT 226, 0.043uM (Hi)	66	39.9581	23.4929	76.1719	-0.221082	0.94014	1.70086	0.766264
Tamoxifen, 8.224uM (Hi)	Lapatinib, 2.6633uM (Med)	67	30.4665	39.9581	75.8118	-0.175611	1.13988	0.76246	-0.391266
Simvastatin, 4.7441uM (Med)	FAK Inhibitor 14, 0.929uM (Hi)	68	37.8842	29.1012	75.4459	-0.194853	2.90685	1.30181	0.380519
Tylophorine, 0.3182uM (Med)	Eriocalyxin B, 0.443uM (Hi)	69	27.6933	27.4716	75.3167	-0.277596	3.70526	1.00807	0.0115998
Lapatinib, 2.6633uM (Med)	Daunorubicin, 0.094uM (Hi)	70	39.9581	32.9101	75.1377	-0.154197	2.4635	1.21416	0.279957
Eriocalyxin B, 0.443uM (Hi)	Simvastatin, 4.7441uM (Med)	71	27.4716	37.8842	75.0669	-0.201185	5.04372	0.725145	-0.463658
Tylophorine, 0.3182uM (Med)	PD173074, 3.0372uM (Med)	72	27.6933	20.0702	74.9307	-0.327253	0.912196	1.37982	0.464485
BGT 226, 0.043uM (Hi)	Tozasertib, 4.967uM (Hi)	73	23.4929	43.2394	73.9624	-0.173883	1.86988	0.543322	-0.880122
BGT 226, 0.043uM (Hi)	Obatoclax, 0.807uM (Hi)	74	23.4929	45.0994	73.72	-0.157228	1.66018	0.520913	-0.940886
Tamoxifen, 8.224uM (Hi)	PX 12, 11.38uM (Hi)	75	30.4665	38.824	73.4055	-0.159433	4.25945	0.784733	-0.349727
Tylophorine, 0.3182uM (Med)	Simvastatin, 4.7441uM (Med)	76	27.6933	37.8842	73.1781	-0.180919	1.24903	0.730999	-0.452058
Dovitinib, 2.74uM (Hi)	Tylophorine, 0.3182uM (Med)	77	40.2089	27.6933	73.1357	-0.163687	3.47484	1.45193	0.537974
Tozasertib, 0.7886uM (Low)	Flavopiridol, 0.168uM (Med)	78	22.5215	40.2939	72.5899	-0.188493	2.26384	0.558932	-0.839256
Paclitaxel, 0.005uM (Hi)	Lapatinib, 2.6633uM (Med)	79	23.8317	39.9581	72.3214	-0.180543	2.59591	0.596417	-0.745606
Tamoxifen, 8.224uM (Hi)	Paclitaxel, 0.005uM (Hi)	80	30.4665	23.8317	72.2178	-0.251803	7.57833	1.2784	0.35434
Paclitaxel, 0.005uM (Hi)	Tylophorine, 0.3182uM (Med)	81	23.8317	27.6933	72.2098	-0.272845	3.87407	0.860557	-0.216657
Triptolide, 0.009uM (Hi)	FAK Inhibitor 14, 0.929uM (Hi)	82	37.2599	29.1012	72.0539	-0.165359	2.50096	1.28035	0.356544
Paclitaxel, 0.005uM (Hi)	Mitomycin C, 0.966uM (Hi)	83	23.8317	39.7224	71.9843	-0.178967	7.33791	0.599956	-0.73707
Simvastatin, 2.5013uM (Low)	FAK Inhibitor 14, 0.929uM (Hi)	84	23.0585	29.1012	71.1246	-0.256752	2.10374	0.792355	-0.33578
Lapatinib, 2.6633uM (Med)	PD173074, 3.0372uM (Med)	85	39.9581	20.0702	70.4942	-0.184856	1.39614	1.99092	0.993433
Tozasertib, 2.4443uM (Med)	Simvastatin, 4.7441uM (Med)	86	25.0065	37.8842	69.6787	-0.162615	3.03577	0.660076	-0.599295
Tozasertib, 0.7886uM (Low)	Tylophorine, 0.3182uM (Med)	87	22.5215	27.6933	69.5196	-0.255417	1.80822	0.813247	-0.298234
BGT 226, 0.043uM (Hi)	PX 12, 11.38uM (Hi)	88	23.4929	38.824	69.2187	-0.160227	3.95335	0.605112	-0.724725
Tozasertib, 0.7886uM (Low)	FAK Inhibitor 14, 0.929uM (Hi)	89	22.5215	29.1012	69.1463	-0.240776	1.35107	0.773904	-0.369773
Tylophorine, 0.3182uM (Med)	BGT 226, 0.043uM (Hi)	90	27.6933	23.4929	68.9376	-0.242573	4.25812	1.1788	0.237316
MK-2206, 5.476uM (Hi)	FAK Inhibitor 14, 0.929uM (Hi)	91	34.5513	29.1012	68.8384	-0.152408	6.35567	1.18728	0.24766
BGT 226, 0.043uM (Hi)	Simvastatin, 4.7441uM (Med)	92	23.4929	37.8842	68.3852	-0.159082	7.06829	0.620123	-0.689374
Dovitinib, 0.9986uM (Med)	Lapatinib, 2.6633uM (Med)	93	16.615	39.9581	68.3729	-0.184389	2.77639	0.41581	-1.266
Tamoxifen, 8.224uM (Hi)	FAK Inhibitor 14, 0.929uM (Hi)	94	30.4665	29.1012	67.1863	-0.164847	5.90831	1.04691	0.0661437
Tylophorine, 0.3182uM (Med)	Tozasertib, 2.4443uM (Med)	95	27.6933	25.0065	67.087	-0.213123	1.34528	1.10745	0.147237
Paclitaxel, 0.005uM (Hi)	BGT 226, 0.043uM (Hi)	96	23.8317	23.4929	66.8261	-0.251002	2.41442	1.01442	0.0206587
Tylophorine, 0.3182uM (Med)	Simvastatin, 2.5013uM (Low)	97	27.6933	23.0585	66.7384	-0.223722	0.959339	1.201	0.264241
Paclitaxel, 0.005uM (Hi)	Mitomycin C, 0.3511uM (Med)	98	23.8317	31.5041	66.6628	-0.18835	7.86633	0.756465	-0.402655
Tozasertib, 2.4443uM (Med)	FAK Inhibitor 14, 0.929uM (Hi)	99	25.0065	29.1012	66.5734	-0.197429	1.9506	0.859294	-0.218776
BGT 226, 0.043uM (Hi)	Simvastatin, 2.5013uM (Low)	100	23.4929	23.0585	66.4273	-0.25293	4.12779	1.01884	0.0269255
PD173074, 3.0372uM (Med)	BGT 226, 0.043uM (Hi)	101	20.0702	23.4929	66.2819	-0.274339	3.7551	0.85431	-0.227169
BMS 536924, 2.01uM (Hi)	BGT 226, 0.043uM (Hi)	102	34.4316	23.4929	65.2568	-0.154212	3.10367	1.46562	0.55151
Dovitinib, 0.9986uM (Med)	Tylophorine, 0.3182uM (Med)	103	16.615	27.6933	63.326	-0.236189	1.17263	0.599962	-0.737056
Tamoxifen, 8.224uM (Hi)	PD173074, 3.0372uM (Med)	104	30.4665	20.0702	63.1421	-0.187201	5.26401	1.518	0.602168
Dovitinib, 0.9986uM (Med)	FAK Inhibitor 14, 0.929uM (Hi)	105	16.615	29.1012	63.1412	-0.222601	0.980872	0.570937	-0.808595
Tamoxifen, 8.224uM (Hi)	Simvastatin, 2.5013uM (Low)	106	30.4665	23.0585	62.5989	-0.160991	2.16397	1.32127	0.401924
BGT 226, 0.043uM (Hi)	Tozasertib, 2.4443uM (Med)	107	23.4929	25.0065	59.1644	-0.165397	2.64079	0.939471	-0.0900789
Eriocalyxin B, 0.443uM (Hi)	PD173074, 3.0372uM (Med)	108	27.4716	20.0702	59.0125	-0.169844	8.28919	1.36877	0.452885
Dovitinib, 0.9986uM (Med)	BGT 226, 0.043uM (Hi)	109	16.615	23.4929	56.1152	-0.199106	1.4764	0.707234	-0.499741
Paclitaxel, 0.005uM (Hi)	PD173074, 3.0372uM (Med)	110	23.8317	20.0702	56.048	-0.169292	2.873	1.18742	0.247828
Tozasertib, 0.7886uM (Low)	BGT 226, 0.043uM (Hi)	111	22.5215	23.4929	55.9239	-0.152004	3.39325	0.958654	-0.0609183
