# Supplementary material for: Combinatorial drug screening of mammary cells with induced mesenchymal transformation to identify drug combinations for triple-negative breast cancer
Source: Oncotarget. 2019 Aug 6;10(47):4822–39. doi: 10.18632/oncotarget.27104 (PMC6690678; doi:10.18632/oncotarget.27104)
Supplement: Supplementary file 4 [file oncotarget-10-4822-s004.xlsx]

## Sheet: Sheet1
HMLE shECad			HMLE shGFP
Agent, dose	Count		Agent, dose	Total Count
AZD-7762, 0.0777uM (Low)	17		Tylophorine, 0.3182uM (Med)	19
Eriocalyxin B, 0.2105uM (Med)	16		BGT 226, 0.043uM (Hi)	16
Bosutinib, 1.537uM (Med)	10		FAK Inhibitor 14, 0.929uM (Hi)	16
Obatoclax, 0.4733uM (Med)	9		Simvastatin, 9.505uM (Hi)	16
Triapine, 0.3279uM (Low)	9		Tamoxifen, 8.224uM (Hi)	16
Stattic, 0.947uM (Hi)	8		Lapatinib, 2.6633uM (Med)	14
FAK Inhibitor 14, 0.7198uM (Med)	7		Flavopiridol, 0.168uM (Med)	11
Paclitaxel, 0.005uM (Hi)	7		Obatoclax, 0.807uM (Hi)	9
BGT 226, 0.0046uM (Med)	6		Simvastatin, 4.7441uM (Med)	9
Vorinostat, 0.6812uM (Med)	6		Paclitaxel, 0.005uM (Hi)	8
BMS 536924, 0.0124uM (Low)	5		PD173074, 3.0372uM (Med)	8
BGT 226, 0.043uM (Hi)	4		Tozasertib, 2.4443uM (Med)	8
CIP 13-74, 0.0089uM (Low)	4		Eriocalyxin B, 0.443uM (Hi)	7
Obatoclax, 0.2343uM (Low)	4		Tozasertib, 4.967uM (Hi)	7
Eriocalyxin B, 0.0957uM (Low)	4		MK-2206, 5.476uM (Hi)	6
Triapine, 1.4454uM (Med)	4		Simvastatin, 2.5013uM (Low)	6
FAK Inhibitor 14, 0.5844uM (Low)	3		BMS 536924, 2.01uM (Hi)	5
Flavopiridol, 0.228uM (Hi)	3		PX 12, 11.38uM (Hi)	5
Obatoclax, 0.807uM (Hi)	3		Tozasertib, 0.7886uM (Low)	5
PD173074, 3.0372uM (Med)	3		Dovitinib, 0.9986uM (Med)	4
Tylophorine, 0.1409uM (Low)	3		Flavopiridol, 0.228uM (Hi)	3
Eriocalyxin B, 0.443uM (Hi)	3		Lapatinib, 5.504uM (Hi)	3
Triptolide, 0.0043uM (Med)	3		Daunorubicin, 0.094uM (Hi)	2
Triptolide, 0.009uM (Hi)	3		Mitomycin C, 0.3511uM (Med)	2
Bosutinib, 0.5059uM (Low)	2		Mitomycin C, 0.966uM (Hi)	2
CIP 13-74, 0.122uM (Hi)	2		Sunitinib, 3.490uM (Hi)	2
JK 184, 0.011uM (Hi)	2		Tylophorine, 0.542uM (Hi)	2
Topotecan, 0.1987uM (Med)	2		Triptolide, 0.009uM (Hi)	2
Trichostatin A, 0.268uM (Hi)	2		Vorinostat, 1.468uM (Hi)	2
Daunorubicin, 0.0069uM (Low)	1		Bosutinib, 0.5059uM (Low)	1
Dovitinib, 0.3859uM (Low)	1		Bosutinib, 5.176uM (Hi)	1
Mitomycin C, 0.966uM (Hi)	1		Dovitinib, 2.74uM (Hi)	1
MK-2206, 5.476uM (Hi)	1		Topotecan, 0.1987uM (Med)	1
			Triptolide, 0.0043uM (Med)	1
