# Supplementary material for: Combinatorial drug screening of mammary cells with induced mesenchymal transformation to identify drug combinations for triple-negative breast cancer
Source: Oncotarget. 2019 Aug 6;10(47):4822–39. doi: 10.18632/oncotarget.27104 (PMC6690678; doi:10.18632/oncotarget.27104)
Supplement: Supplementary file 5 [file oncotarget-10-4822-s005.xlsx]

## Sheet: AZD7762 and Obatoclax
	BT549					MDA.MB.436
% GI	AZD 7762	Obatoclax	CI		% GI	AZD 7762	Obatoclax	CI
100.768	1.25	0.3	1.11833		89.4933	1.25	0.3	1.68474		CI meanings:
98.4	1.25	0.15	1.00379		84.5767	1.25	0.15	2.27902		Synergy <1.0
97.2105	1.25	0.075	0.979064		89.3125	1.25	0.075	1.65474		Additivity ~1.0
94.4684	1.25	0.0375	1.10417		88.9517	1.25	0.0375	1.67448		Antagonism >1.0
96.7211	1.25	0.01875	0.987223		83.2	1.25	0.01875	2.36891
96.2789	0.625	0.3	0.891728		86.8996	0.625	0.3	1.05873
94.4632	0.625	0.15	0.770833		81.5975	0.625	0.15	1.33333
85.5053	0.625	0.075	0.859375		85.4062	0.625	0.075	1.10102
74.1789	0.625	0.0375	0.940512		82.785	0.625	0.0375	1.22276
76.1474	0.625	0.01875	0.838239		76.3	0.625	0.01875	1.47816
90.3737	0.3125	0.3	1.0091		87.1079	0.3125	0.3	0.562698
81.9579	0.3125	0.15	0.902778		75.5142	0.3125	0.15	0.976481
67.1895	0.3125	0.075	0.857843		77.1875	0.3125	0.075	0.811971
68.0526	0.3125	0.0375	0.614177		67.535	0.3125	0.0375	1.08586
65.0316	0.3125	0.01875	0.539485		71	0.3125	0.01875	0.845925
69.5053	0.15625	0.3	1.86699		79.0975	0.15625	0.3	0.598295
61.6421	0.15625	0.15	1.2515		70.1912	0.15625	0.15	0.828765
60.1053	0.15625	0.075	0.800137		67.125	0.15625	0.075	0.751263
61.6368	0.15625	0.0375	0.475635		63.74	0.15625	0.0375	0.696615
56.5368	0.15625	0.01875	0.375259		61.41	0.15625	0.01875	0.671772

## Sheet: Prexasertib and Venetoclax
	BT549					MDA.MB.436
% GI	Prexasertib	Venetoclax	CI		% GI	Prexasertib	Venetoclax	CI
90.9083	0.3	12	0.993803		93.2	0.3	12	1.77273		CI meanings:
78.8917	0.3	8	1.60714		91.7917	0.3	8	1.69512		Synergy <1.0
76.8833	0.3	5.33333	1.60606		89.5333	0.3	5.33333	2.00804		Additivity ~1.0
74.4333	0.3	3.55556	1.67778		87.375	0.3	3.55556	2.10774		Antagonism >1.0
72.275	0.3	2.37037	1.7876		86.5167	0.3	2.37037	2.07407
83.5083	0.2	12	1.16667		93.1583	0.2	12	1.27273
72.05	0.2	8	1.51927		87.4417	0.2	8	1.57576
68.3917	0.2	5.33333	1.4761		88.6167	0.2	5.33333	1.40686
65.3	0.2	3.55556	1.53651		87.2667	0.2	3.55556	1.44108
65.9917	0.2	2.37037	1.46725		85.7333	0.2	2.37037	1.50758
74.025	0.133333	12	1.26667		92.5167	0.133333	12	0.95935
69.7167	0.133333	8	1.20985		87.0667	0.133333	8	1.13131
57.1	0.133333	5.33333	1.59106		86.15	0.133333	5.33333	1.05556
49.5083	0.133333	3.55556	1.59671		84.0333	0.133333	3.55556	1.14825
64.3917	0.133333	2.37037	1.02832		83.5333	0.133333	2.37037	1.11676
77.9167	0.0888889	12	0.931928		93.375	0.0888889	12	0.717172
39.3667	0.0888889	8	1.92774		83	0.0888889	8	0.974775
34.3667	0.0888889	5.33333	1.74182		83.175	0.0888889	5.33333	0.879537
28.8667	0.0888889	3.55556	1.83704		80.1833	0.0888889	3.55556	0.877493
45.025	0.0888889	2.37037	1.36476		81.0417	0.0888889	2.37037	0.800559
75.2833	0.0592593	12	0.853616		93.0333	0.0592593	12	0.569024
62.4583	0.0592593	8	0.927743		82.5667	0.0592593	8	0.752323
35.6083	0.0592593	5.33333	1.31854		82.35	0.0592593	5.33333	0.657085
27.15	0.0592593	3.55556	1.34321		78.0167	0.0592593	3.55556	0.686869
54.2417	0.0592593	2.37037	0.717074		75.9	0.0592593	2.37037	0.647112
